# Supplementary material for: TIP30 counteracts cardiac hypertrophy and failure by inhibiting translational elongation
Source: EMBO Mol Med. 2019 Aug 30;11(10):e10018. doi: 10.15252/emmm.201810018 (PMC6783653; doi:10.15252/emmm.201810018)
Supplement: Supplementary file 3 — Source Data for Expanded View and Appendix [file EMMM-11-e10018-s009.zip]

Archive with 4 entries (3 files):
- Source_Data_for_EV_Figures.pdf
- __MACOSX/
- __MACOSX/._Source_Data_for_EV_Figures.pdf
- Source_Data_for_Appendix_Figures.pdf
